# Supplementary material for: Multisensory stimuli enhance the effectiveness of equivalence learning in healthy children and adolescents
Source: PLoS One. 2022 Jul 29;17(7):e0271513. doi: 10.1371/journal.pone.0271513 (PMC9337650; doi:10.1371/journal.pone.0271513)
Supplement: S1 Data — (XLSX) [file pone.0271513.s001.xlsx]

## Sheet: Munka1
Age	Visual NAT	Visual ALER	Visual Acquisition RT	Visual RER	Visual Retrieval RT	Visual GER	Visual Generalization RT	Multi NAT	Multi ALER	Multi Acquisition RT	Multi RER	Multi Retrieval RT	Multi GER	Multi Generalization RT
14	52	0.0384615	1709.06	0.0833333	1725.34	0.916667	4134	41	0	1448.85	0.0277778	1249.52	0	1579.33
5.5	168	0.291667	3964.77	0.444444	2652.4	0.5	2554.67	82	0.158537	2510.14	0.111111	3469.75	0.166667	4250
9.5	106	0.179245	1290.92	0.527778	984.625	0.5	1001.17	93	0.16129	1267.52	0.333333	1317.58	0.583333	1004.4
8.5	46	0.0217391	1241.78	0.0555556	1417.71	0.166667	1692.9	41	0	1523.33	0	1258.66	0	1501.58
7.5	88	0.113636	2893.41	0.166667	3639.14	0.416667	3340.29	55	0.0363636	2102.9	0.194444	2077.48	0.416667	3777.43
6.5	92	0.336957	4231.17	0.0277778	4866.97	1		98	0.183673	3181.71	0.194444	4506.25	0.5	4744.5
10.5	62	0.112903	1394.98	0	1658.03	0.0833333	2147.73	45	0.0222222	1727.98	0	1750.09	0	1861.83
8.5	99	0.20202	2015.44	0.111111	2515.03	0.666667	2668.25	51	0.0588235	2102.56	0.166667	2281.72	1
12.5	49	0.0204082	1566.79	0.0277778	1432.03	0	1606.58	44	0.0227273	1673.76	0.0277778	1426.77	0	1588.58
5.5	68	0.0882353	3238.72	0.0277778	3096.09	0.416667	3935.14	43	0.0232558	3339.15	0	2560.81	0	3265.5
10	56	0.0357143	1474.36	0.0833333	1713.56	0.333333	2812.12	47	0.0212766	1337.57	0	1508.03	0	1436.42
12	63	0.047619	1729.24	0	1778	0.0833333	1974.9	66	0.0757576	1577.7	0	1694.33	0	2793.75
7	99	0.212121	4782.44	0.138889	6103.87	0.333333	9374.88	43	0	4064.71	0.166667	3730.03	0.5	5021
16	85	0.117647	1457.36	0.361111	1468.7	0.916667	3985	51	0.0392157	1320.78	0	1492.58	0.0833333	1616.55
10	123	0.154472	1746.26	0.0833333	2149.38	0.0833333	2747	93	0.258065	1862.48	0	2007.64	0.25	1807.78
6.5	183	0.196721	3209.38	0.222222	3460.46	0.416667	5270	43	0.0232558	1766.1	0	1945.06	0	2143.42
7.5	107	0.261682	3584.57	0.0555556	3181.06	0.25	3962.22	62	0.0806452	2733.32	0.0277778	2639.11	0.5	2212.5
8.5	68	0.102941	2115.85	0.138889	2068.71	0.583333	4567.8	49	0.0408163	2100.59	0.0277778	2016.09	0.0833333	4030.55
7.5	78	0.0897436	3190.64	0	2904.91	0.166667	2857.7	52	0.0384615	2363.14	0	2182.11	0.0833333	2757.09
9.5	96	0.145833	1600.95	0.111111	1865.69	0.333333	2710.62	43	0.0232558	1633.55	0.0833333	1515.72	0	1886.17
15.5	48	0.0208333	1286.35	0.0555556	1967.45	0	3196.92	46	0.0434783	1532.84	0	1779.31	0	2316.67
9.5	51	0.0196078	1403.67	0.222222	1325.74	0.583333	1422	50	0.06	2603.26	0.0555556	2113.56	0.916667	4797
11.5	46	0.0434783	2455.4	0	2167.17	0.5	3463.5	47	0.0212766	1648	0.0555556	1558.18	0	1521.55
14.5	51	0.0392157	2119.59	0.111111	2510.22	0.0833333	3528.45	115	0.286957	4573.56	0.0277778	4431.97	0.333333	5169.88
13	51	0.0392157	1580.42	0	1747.8	0	2179.83	77	0.0779221	1902.61	0	1889.26	0	2924.58
16	74	0.135135	1669.66	0	1663.4	0.0833333	1517	48	0.0625	1896.16	0.0277778	1752.69	0.0833333	1382.8
17	44	0.0227273	1310.3	0	1163.21	0	1505	57	0.0701754	1145	0.0277778	1380.56	0	1315
10.5	75	0.0933333	1514.2	0.0555556	2313.88	0.0833333	2188.91	58	0.0862069	2346.96	0.0277778	2354.74	0.166667	3742.3
9.5	56	0.0535714	2550.48	0.0555556	3922.32	0	3566.42	70	0.114286	3602.98	0.0277778	3485.35	0	4136.58
5.5	71	0.126761	2920.19	0.0555556	3210.62	0.916667	6172	134	0.358209	2084.7	0.25	2274.81	0.5	2669.17
12	59	0.0508475	1557.3	0.166667	1709.59	0.916667	1547	48	0.0416667	1317	0.0277778	1541.06	0	1996
12.5	98	0.0918367	1816.34	0.0277778	2378.82	0.0833333	2160.45	43	0.0232558	1838.02	0.166667	2648.47	1
7	88	0.204545	2646.52	0.222222	3670.22	0.583333	4246.8	71	0.112676	2528	0.0833333	2083.47	0.0833333	2204.64
16.5	47	0	1171.35	0.0277778	1309.97	0.0833333	1510.27	46	0	1195.5	0	1159.14	0	1209.17
12	42	0	2120.17	0.0277778	2310.65	0	2688.83	49	0.0204082	2222.09	0	2351.11	0	2153.67
8.5	177	0.180791	1648.29	0.166667	1811.48	0.0833333	1891.91	43	0.0232558	1668.35	0.0277778	2184.71	0.583333	3190.6
16.5	74	0.0945946	1534.72	0	1606.78	0.0833333	2214.45	43	0.0232558	1608.59	0	1502.26	0.0833333	1451.73
14.5	51	0.0392157	1970.77	0.0277778	2272.76	0	3828.25	41	0	1501.17	0	1200.46	0	1303.5
9	110	0.118182	2346.28	0.0555556	2889.69	0.333333	3808.62	84	0.0952381	2370.73	0.111111	2659.42	0.666667	7054.75
9	86	0.116279	1817.76	0.0555556	2887.41	0.416667	3651.86	57	0.0701754	1875.35	0	2308.78	0.5	3273.33
16	83	0.0963855	1817.32	0	1776.17	0	2610.42	48	0.0416667	1979.52	0	1954.8	0	2521
10.5	72	0.0694444	1201.75	0	1682.09	0.0833333	1919.18	98	0.132653	2004.78	0.0555556	2272.76	0.666667	1980.25
16.5	46	0.0217391	1150.47	0.0277778	1377.91	0	1102.67	63	0.0793651	2086.32	0	2137.51	0.0833333	2223.09
10.5	47	0.0212766	2362.18	0.0277778	2696.82	0	3760.42	45	0.0222222	2595.63	0	1945.76	0	2468.83
8	55	0.0545455	2496.76	0.111111	2895.81	0	3306.17	43	0.0232558	2270.21	0.0277778	2286.38	0.0833333	2617.91
17.5	67	0.0895522	1555.48	0.138889	1785.84	0.166667	1477.9	59	0.0677966	1966.17	0.0833333	2216.28	0	2506.58
7.5	43	0	2514.14	0.0277778	3368.15	0.0833333	4088.09	62	0.0483871	2316.73	0.0833333	2379.88	0.0833333	3826.64
7.5	171	0.169591	4679.8	0.166667	2594.8	0.5	5114.67	41	0	2227.72	0.0555556	2681.09	0	2789.08
10	51	0.0196078	1770.16	0.0833333	1558.61	0	1666.45	53	0.0377358	1490.86	0.0555556	1439.48	0	1427.33
9	60	0.0833333	1892.62	0.0833333	3011.24	0.0833333	3335.73	45	0.0222222	2217.02	0	2111.37	0.0833333	2408
15	67	0.0597015	1180.82	0.0277778	1301.49	0.5	1393.33	50	0.1	1533.44	0.0833333	1659.61	0.0833333	1826.73
6	49	0.0204082	2787.89	0.0277778	2981.15	0	5168	45	0.0222222	2594.88	0.0277778	2668.65	0.583333	3949.8
9	77	0.142857	1592.54	0.0555556	1611.3	0	1537.67	80	0.1375	2078.8	0.138889	2200.47	0.5	2479.17
9.5	110	0.181818	2067.09	0	1881.2	0.166667	2345.5	47	0.0425532	2118.25	0	1724.89	0	2217.25
17	84	0.142857	1874.15	0.0555556	1458.82	0.166667	2744.3	50	0.04	1371.88	0	1480.28	0.333333	2145
16	58	0.0862069	1219.06	0	1470.97	0	1309.75	41	0	1857.45	0	1906.74	0	1746
9.5	85	0.105882	1655.81	0.472222	1140.78	0.666667	1335.75	94	0.0957447	1670.37	0.194444	1613.21	0.416667	1607.29
11.5	112	0.205357	2526.25	0.0833333	2281.75	0	4531.25	45	0.0222222	1267.43	0	1324.28	0.0833333	1418.73
13	75	0.0933333	1380.27	0.0555556	2097.74	0.25	1927.67	123	0.146341	1685.3	0.0555556	1940.32	0	2067.17
10	59	0.0677966	1729.17	0.0833333	2018.06	0.0833333	2043.91	47	0.0212766	1836.98	0.194444	1780.14	0.666667	2851.25
13	57	0.0877193	1322.65	0.0555556	1465.94	0.0833333	1137.36	53	0.0377358	1543.18	0.0277778	1722.82	0.166667	3784.8
15.5	117	0.102564	1154.74	0.0555556	1236.73	0.0833333	2032.64	42	0.0238095	1330.88	0	1527.36	0.0833333	1774.09
9	142	0.190141	2440.37	0.0277778	2324	0.333333	2636.38	47	0.0212766	1676.49	0.0277778	1898.62	0.75	2735.33
10	84	0.107143	2028.85	0.166667	2285.1	0.75	3473.33	45	0.0444444	1520.98	0.222222	1605.64	0.583333	1432.2
12	136	0.154412	1546.5	0.0277778	1686.15	0.0833333	2360	51	0.0588235	1449.85	0	1520.08	0	1439.25
16	60	0.0833333	1828.41	0.0555556	2386.36	0.166667	5018.8	76	0.118421	1859.2	0.111111	2043.62	0.25	2278
14	50	0.06	2470.73	0	2622.92	0	2678.25	45	0.0444444	2242.36	0	2213.06	1
8	191	0.209424	2298.38	0.138889	2727	0.666667	4656.5	83	0.0843373	1700.43	0.0555556	1586.52	0.583333	2714.4
14	69	0.0724638	1290.87	0.0555556	1418.68	0.25	2016.11	72	0.138889	1350.08	0.0833333	1081.25	0	1909.67
11.5	49	0.0612245	1191.64	0.111111	1618.27	0.833333	14796.5	71	0.084507	1516.94	0	1797.86	0	1991.83
7.5	64	0.09375	1761.79	0.111111	1960.16	0.166667	4438.9	109	0.174312	2406.58	0.0555556	2391.97	0.25	1967
9.5	73	0.109589	2340.44	0.305556	2154.48	0.333333	3566.38	55	0.0545455	1586.57	0.0833333	1550.38	0.333333	2588
6.5	177	0.271186	3815.4	0.194444	4380.93	0.666667	6351.25	114	0.175439	3086.02	0.416667	2933.5	0.5	3033.83
14	41	0	1229.72	0	1221.51	0	1521.92	44	0.0454545	1532.74	0	1620.28	0	1848.83
6.5	70	0.0857143	3822.52	0.194444	3506.41	0.5	3916.83	54	0.0185185	3622.36	0.0277778	3587.82	0.833333	4023.5
15	74	0.175676	1037.25	0	1054.6	0	1353.25	48	0.0208333	1076.41	0	1246.69	0.0833333	2138.64
7.5	162	0.17284	3178.49	0.166667	4689.17	0.0833333	5576.36	59	0.0508475	1715.73	0.0277778	1832.94	0	1861.75
8.5	49	0.0816327	2103.14	0.222222	2909.15	0.25	4817	55	0.127273	2144.35	0.0833333	2093.21	0.0833333	2415.18
13	124	0.185484	1266.25	0.166667	1185.03	0.5	3343.67	49	0.0612245	1442.82	0	1066.83	0.0833333	1353.09
9.5	57	0.105263	2133.48	0.166667	2583.66	0	3941.83	73	0.0958904	2049.06	0.0833333	2294.61	0.0833333	2764.09
11.5	92	0.130435	2306.73	0.0555556	2210.44	0	2477.92	45	0.0222222	1161.37	0.194444	1281.9	0.5	1461.17
11	52	0.0192308	2238.44	0.25	2634.08	0.75	13995	64	0.078125	2191.29	0.0277778	2021.46	0	3276.08
12.5	56	0.0892857	1299.5	0.0833333	1896.61	0.75	2600.33	54	0.0555556	1444.37	0	1706.23	0.25	2196.11
7	113	0.256637	3396.11	0	3412.75	0.25	4685.89	54	0.0555556	2323.5	0.0555556	2733.55	0.25	3406.33
9.5	62	0.0645161	1425.89	0.166667	1477.64	0.0833333	2053.55	76	0.0921053	1430.88	0.0277778	1710.66	0.0833333	2704.45
10.5	49	0.0612245	2559.09	0.0277778	2665.34	0.75	4612.33	58	0.0517241	1691.46	0	2297.23	0.916667	3463
17	45	0.0222222	900.093	0.0555556	1039.71	0	1368.83	48	0.0208333	1330.78	0.0277778	1324.69	0	2186.58
11.5	64	0.09375	1753.62	0	1869.75	0	2659	67	0.0895522	1751.03	0.0277778	2055.83	0.166667	3032.9
5	165	0.254545	4353.05	0.222222	5295.07	0.5	3190.33	68	0.0735294	2853.81	0.111111	3548.84	0.916667	6094
15.5	52	0.0576923	1648.42	0.0277778	1476.36	0.166667	2073.1	42	0.0238095	1560.76	0	1476.66	0.0833333	1466.36
9.5	97	0.113402	1552.85	0.111111	1590.06	0.0833333	1706.6	41	0	1642.6	0.0277778	1585.74	0	1920.42
9	58	0.0862069	3573.31	0.0277778	6026.97	0.166667	4393.1	48	0.0416667	3767.74	0.0833333	3697.18	0.166667	3979.7
10.5	60	0.0833333	1620.39	0.0277778	1784.5	0	2290.25	53	0.0188679	1488.06	0	1695.51	0.0833333	2650.73
13	52	0.0384615	1338.02	0	2496.09	0.666667	1910.75	56	0.0892857	1381.88	0.0555556	1868.67	0.0833333	2508.73
9	70	0.0571429	1957.65	0.0277778	2703.62	0.0833333	2406.09	51	0.0588235	1878.58	0.0555556	1837.7	0.166667	2020.1
9.5	73	0.150685	1786.43	0.472222	2012.47	0.666667	2449.25	61	0.0819672	1510.76	0.0555556	1752.82	0.0833333	1836.64
10.5	63	0.031746	1148.63	0.0277778	1809.65	0.0833333	1337.27	60	0.05	1849.75	0.0277778	2144.53	0	2615.67
9	54	0.0555556	1405.65	0.0555556	1610.79	0.0833333	2515.55	51	0.0588235	1766.62	0	1702.72	0.5	1807.17
8.5	74	0.108108	2191.12	0	2444.77	0.166667	3354	45	0.0222222	1862.09	0	1537.03	0	2012.42
7	141	0.212766	2058.19	0.166667	2653.62	0.5	2815.83	48	0.0208333	1959.83	0.0277778	2155.18	0.166667	2329.1
10.5	42	0	2265.27	0.0277778	2650.43	0.166667	3523.5	44	0.0454545	1763.54	0	1426.4	0.833333	2110
11.5	81	0.123457	1488.45	0.0277778	2129.85	0.333333	2496	73	0.109589	1435.16	0.0833333	1434.09	0.666667	1375
7	100	0.18	2067.97	0.166667	3081.77	0.75	3203	84	0.0714286	1933.17	0.166667	1934.43	0.0833333	1951.55
7	58	0.0517241	2593.55	0.0277778	2432.33	0	2648.5	67	0.0746269	3031.7	0.0833333	2837.44	0.333333	2623.25
5	63	0.0793651	2076.77	0.361111	2667.74	0.416667	2098.14	68	0.102941	2268.03	0.166667	2297.4	0.5	3283.83
12	48	0.0208333	1134.49	0.0555556	1503.82	0	1996.67	50	0.04	1047.48	0	1075.94	0	1162.33
9	204	0.269608	1758.92	0.166667	2094.24	0.166667	2645.7	73	0.0958904	1579.55	0.0833333	1870.5	0	1839.5
15	47	0.0212766	1114.07	0.0555556	1530.97	0	1436.33	84	0.0952381	2065.09	0	1772.06	0.25	2043.67
6.5	56	0.0892857	2432.02	0	2665.83	0	2645.83	60	0.116667	3090.15	0.333333	2456.92	1
12.5	66	0.0909091	885.508	0.0833333	1017.82	1		47	0.0638298	1407.2	0.0555556	1396.68	0	1531.5
8.5	61	0.0327869	1858.6	0.0277778	2374.83	0.75	2126.67	47	0.0212766	2182.29	0	2055.23	0	2031.92
13.5	81	0.0987654	1294.86	0.0277778	1871.82	0.0833333	3808.09	65	0.0769231	1264.29	0	1339.36	0	1625.08
5	75	0.12	1775.46	0.0555556	1801.18	0.416667	2174	108	0.194444	2684.6	0.0555556	1717.3	0.25	1647.56
12	55	0.0545455	1268.94	0.0277778	1435.15	0.0833333	1104.9	55	0.0363636	1390.62	0.0277778	1518.38	0.0833333	2205.91
15	55	0.0363636	1170.04	0	1467.86	0	2247.33	45	0.0222222	2387.33	0	2493.77	0.333333	3251.75
17.5	47	0	1763.8	0.0277778	2253.35	0.166667	3999.7	43	0.0232558	1388.05	0	1542.57	0	1319.58
11.5	57	0.0701754	1370.87	0.0277778	2165.14	0	2203.33	41	0	1695.7	0	1350.4	0	1536.5
16.5	59	0.0847458	1384.74	0.0555556	1474.42	0	2803.5	51	0.0196078	1376.55	0	1537.32	0	2265.67
7.5	56	0.0535714	2582.53	0.0277778	2363.09	0.0833333	2117.91	119	0.142857	2388.42	0.0833333	2318.64	0.166667	2558
16.5	51	0.0392157	1250.25	0.0833333	1449.84	0.166667	1391.5	52	0.0576923	1867.24	0	1531.39	0	1738.82
17.5	58	0.0689655	1434.53	0.0555556	1356.58	1		41	0	1507.63	0	1315.61	0	1369.58
10	82	0.134146	1881	0.194444	2906.32	0.333333	3294.75	51	0.0588235	1790.52	0	2567.03	0.583333	3391
7.5	156	0.24359	1561.08	0.194444	1827.38	0.25	2827.22	75	0.12	1762.8	0.0555556	1729.73	0.666667	2195.75
11.5	87	0.0804598	1685.68	0.0833333	1865.19	0	2291.83	60	0.1	1693.11	0.0833333	2219.24	0.833333	2562.5
12.5	82	0.097561	1590.37	0.0277778	2409.06	0.416667	3160.14	53	0.0188679	1250.45	0.0833333	1343.91	0	1664.17
13.5	49	0.0204082	1697.94	0.0277778	2208.51	0.833333	3367	42	0.0238095	1571.24	0	1505.37	0	1738.33
15.5	68	0.0735294	929.774	0.194444	1207.89	0.75	1797.33	67	0.0895522	1075.93	0.0277778	1392.97	0.5	1796.83
9.5	73	0.0821918	2219.49	0.25	1668.41	0	2160.17	51	0.0588235	2138.93	0.194444	2010.76	0.5	2080.83
12.5	74	0.121622	1306.95	0.111111	1440.58	0.25	2389	58	0.0689655	1168.66	0.0833333	1406.36	0.25	1586.78
17	64	0.0625	1162.07	0.0833333	1673.28	0.0833333	2001.64	45	0	1828.45	0	1558.85	0	2061.17
8	42	0	2073.66	0	1904.47	0	2606.67	42	0	1877.71	0	1749	0	1885
17	50	0.04	1096.23	0.0555556	1445	0	1967.42	42	0	1263.29	0	1228.14	0	1246.17
17.5	57	0.0350877	1216.68	0.0833333	1419.12	0.0833333	1711.82	74	0.108108	1221.7	0	1255.37	0	1436.17
16.5	49	0.0408163	2689.26	0.0277778	3203.4	0	3709.67	79	0.101266	2511.53	0	2220.17	0.166667	4770.4
9	52	0.0576923	1771.08	0	2194.44	0.25	2640.89	56	0.0535714	1574.92	0.0555556	2009.52	0.416667	3562.86
8.5	83	0.108434	1459.28	0.277778	1513.64	0.25	1951.38	61	0.0327869	1719.52	0.0555556	1600.85	0	1687.58
16.5	49	0.0408163	1237.72	0.861111	1709.4	0.75	1929	69	0.0869565	2013.65	0.0277778	1731.17	0	1992.92
14	46	0	1570.22	0.0277778	2420.44	0.0833333	3070.18	59	0.0508475	1630.31	0	1506.09	0	1457.17
16	65	0.0615385	1031.92	0.0555556	1689.38	0	2462.17	72	0.0833333	1816.32	0	2181.31	1
11	47	0.0425532	1590.56	0	1924.06	0.0833333	3203.64	62	0.0806452	1306.05	0.111111	1670.62	0.0833333	1670.82
15.5	62	0.0645161	1019.88	0.0277778	1002.12	0.0833333	1160.09	63	0.031746	1050.15	0	956.778	0.166667	1018.7
13	52	0.0576923	1821	0.0277778	1425.62	0	1921.25	50	0.02	1556.18	0.0277778	1432.54	0.166667	1684.9
16.5	66	0.0757576	1256.33	0.0277778	1380.56	0	2376.67	76	0.0789474	1374.14	0	1565.8	0.166667	2084.2
17.5	47	0.0212766	1550.52	0	1092.46	0	1125.83	54	0.037037	1345.96	0	1516.61	0	1964.5
15.5	70	0.0857143	1153.92	0.111111	1169.55	1		65	0.0615385	1086.15	0.0555556	1170	0	1401.5
14	68	0.0735294	1429.25	0.0277778	1415.06	0	1938.25	87	0.0804598	1202.2	0.0555556	1243.24	0.0833333	1297.64
15.5	78	0.0769231	1164.3	0	1575.22	0.166667	1839.1	45	0	1129.93	0.0277778	1449.41	0.333333	2071
17.5	47	0.0212766	1277.42	0	1650.49	0.833333	2324.5	44	0	1428.72	0	1174.81	0	1414.33
15	55	0.0727273	1202.12	0.0555556	1461.85	0.0833333	1725.91	57	0.0350877	1219.72	0.0833333	1541.97	0.416667	1629.29
13	52	0.0769231	1780.77	0	1844.83	0	3042	45	0.0222222	1223.16	0	1520.83	0	2415.33
17.5	48	0.0208333	1421.98	0.0277778	1615.71	0	1557.42	41	0	1546.68	0.0277778	1663.83	0	1914.83
17	92	0.076087	1215.69	0.111111	1383.09	0.333333	2014.38	44	0	1209.36	0.0277778	1363.83	0.333333	1558.25
17.5	52	0.0192308	1040.86	0.0555556	1139.21	0.0833333	1405.45	61	0.0655738	1055.89	0.0277778	1119.91	0	1336.58
15	43	0	970.244	0.0277778	1194.76	0	1708.25	59	0.0677966	1208.69	0	1368.83	0.333333	1743.5
16.5	41	0	1404.39	0	1989.44	0.0833333	1838	42	0.0238095	1817.83	0	2386.33	0.0833333	4328.45
16.5	60	0.0833333	1251.81	0.0277778	1554.71	0	2170.75	55	0.0545455	1362.39	0	1170.91	0	1280.5
8.5	77	0.103896	1611.63	0.527778	1481.94	0.666667	1057	41	0	1437.17	0.0277778	1272.41	0.166667	1988.8
